# Supplementary material for: The recombinant BMP-2 loaded silk fibroin microspheres improved the bone phenotype of mild osteogenesis imperfecta mice
Source: PeerJ. 2023 Oct 30;11:e16191. doi: 10.7717/peerj.16191 (PMC10621593; doi:10.7717/peerj.16191)
Supplement: Supplemental Information 2 [file peerj-11-16191-s002.csv]

	Group	WT + PBS	Col1a1+/-365 + PBS	Col1a1+/-365 + SF	Col1a1+/-365 + rBMP-2	Col1a1+/-365 + rBMP-2/SF
Bone Area (B.Ar)(mm2 x 102)	1	5.7668715	3.29535675	2.93592375	4.19409	6.30845325
	2	5.9103765	2.8504755	3.211983	3.51311175	4.8475935
	3	5.31893025	2.45774475	3.122757	2.9799315	5.9935365
	4	5.78124225	2.307897	3.933846	2.845224	4.3488135
	5	6.775614	3.0238965	3.48840225	3.612447	5.5824165
	6	6.96903975	2.96122725	2.29464	3.79333125	4.75131825
Bone Perimeter(B.Pm)(mm)	1	2.918013085	1.58097251	1.733877508	2.106287118	2.470918625
	2	2.767195623	1.58505935	1.516621675	1.845323488	2.789719725
	3	2.331933075	1.525339525	1.63354163	1.60514988	2.947371575
	4	2.566722375	1.617072165	1.76590699	1.740842245	2.490104915
	5	2.331569908	1.726057595	2.03325778	2.0543235	2.135354408
	6	3.618286675	1.830356293	1.424279335	1.643831448	2.4435237
BGLAP	1	227.9311583	72.264925	76.87838167	139.0684617	203.7713383
	2	206.8010033	86.01971333	86.42621	77.466925	250.9357
	3	196.6399033	68.89384	84.07440333	85.13676667	192.3582517
	4	197.7502783	79.768925	87.47665	107.09479	180.1969767
	5	230.3338883	89.212475	115.180945	92.05885667	228.705025
	6	207.830555	85.92163667	96.575275	96.09628833	176.264785
	Group	WT + PBS	Col1a2oim/+ + PBS	Col1a2oim/+ + SF	Col1a2oim/+ + rBMP-2	Col1a2oim/+ + rBMP-2/SF
Bone Area (B.Ar)(mm2 x 102)	1	5.7668715	2.1715898	2.9076728	3.325914	6.0967373
	2	5.9103765	2.9736383	3.1589415	3.784734	6.5207318
	3	5.31893025	2.0287755	2.230317	3.8448765	5.0174888
	4	5.78124225	3.0836903	3.484944	3.245553	4.7796593
	5	6.775614	2.4198818	3.226131	3.2254425	6.5243633
	6	6.96903975	2.9573753	3.4739798	3.4100573	4.5373838
Bone Perimeter(B.Pm)(mm)	1	2.918013085	1.20405912	1.621639515	1.8263748	3.168123663
	2	2.767195623	1.636843735	1.452108738	1.883618938	2.74066105
	3	2.331933075	1.560228878	1.586332944	1.512871783	1.979534228
	4	2.566722375	1.453426643	1.397054553	1.673997493	2.050341545
	5	2.331569908	1.62954563	1.540831833	1.580071153	2.8286144
	6	3.618286675	1.84958343	1.756124493	1.935209965	2.055232535
BGLAP	1	227.9311583	96.74315167	82.65376333	125.6081083	180.86436
	2	206.8010033	94.98461	108.0626717	88.54063833	195.7298683
	3	196.6399033	99.743745	97.1351	135.0989633	195.94796
	4	197.7502783	94.36027667	96.22446167	121.197985	211.3129317
	5	230.3338883	108.4307917	88.40913167	106.8500433	178.8652017
	6	207.830555	90.481795	100.8795317	96.81899667	194.5332967
