# Supplementary material for: The recombinant BMP-2 loaded silk fibroin microspheres improved the bone phenotype of mild osteogenesis imperfecta mice
Source: PeerJ. 2023 Oct 30;11:e16191. doi: 10.7717/peerj.16191 (PMC10621593; doi:10.7717/peerj.16191)
Supplement: Supplemental Information 3 [file peerj-11-16191-s003.xlsx]

## Sheet: SF
SF	length / pixel	particle size / μm		Mean	SD
1	44.011	32.8404		26.1574	10.0001
2	33.015	24.6353
3	15.297	11.4144
4	31.257	23.3235
5	32	23.8779
6	48.26	36.0109
7	56.036	41.8132
8	43.012	32.0949
9	25.08	18.7143
10	22	16.4161
11	18	13.4313
12	29.017	21.6521
14	16.031	11.9621
15	31	23.1317
16	24.187	18.048
17	28.16	21.0126
18	49	36.5631
19	29.017	21.6521
20	58.138	43.3817
21	40	29.8474
22	21	15.6699
23	12	8.95422
24	33.015	24.6353
25	32.249	24.0637
26	59.414	44.3338
27	56.009	41.7931
28	49.092	36.6317
29	47.043	35.1028
30	27.295	20.3671
31	46.043	34.3566
32	45.1	33.6529
33	19.105	14.2559
34	22	16.4161
35	22	16.4161
36	61	45.5173
37	42.012	31.3487
38	45.011	33.5865
39	24.083	17.9704
40	48.166	35.9408
41	22	16.4161
42	24.187	18.048
43	29.017	21.6521
44	29.017	21.6521
45	63.285	47.2223
46	29	21.6394
47	40.012	29.8564
48	49.041	36.5937
49	53.009	39.5545
50	18	13.4313
51	36.014	26.8731
52	26.077	19.4583
53	39.115	29.187
54	35	26.1165
55	16.031	11.9621
100μm = 134.015 pixel

## Sheet: rBMP-SF
rBMP-SF	length / pixel	particle size / μm		Mean	SD
1	23.022	17.1787		26.4155	9.27557
2	20.224	15.0908
3	47.676	35.5751
4	24.021	17.9241
5	15.133	11.292
6	39	29.1012
7	32.388	24.1674
8	20.224	15.0908
9	32.016	23.8899
10	27.019	20.1612
11	47.265	35.2684
12	52.154	38.9165
13	18	13.4313
14	24.187	18.048
15	29.017	21.6521
16	24.515	18.2927
17	41.049	30.6302
18	55.579	41.4722
19	33.541	25.0278
20	41.195	30.7391
21	38.118	28.4431
22	36.346	27.1208
23	40	29.8474
24	43.29	32.3024
25	47.043	35.1028
26	35.128	26.212
27	48	35.8169
28	47.043	35.1028
29	34.234	25.5449
30	33.136	24.7256
31	53.038	39.5762
32	53.6	39.9955
33	34.059	25.4143
34	23.022	17.1787
35	16	11.939
36	72.25	53.9119
37	34.132	25.4688
38	34.234	25.5449
39	16.031	11.9621
40	45.177	33.7104
41	44.102	32.9083
42	31.257	23.3235
43	32.14	23.9824
44	19.026	14.1969
100μm = 134.015 pixel
