# Supplementary material for: The recombinant BMP-2 loaded silk fibroin microspheres improved the bone phenotype of mild osteogenesis imperfecta mice
Source: PeerJ. 2023 Oct 30;11:e16191. doi: 10.7717/peerj.16191 (PMC10621593; doi:10.7717/peerj.16191)
Supplement: Supplemental Information 5 [file peerj-11-16191-s005.csv]

	Group	WT + PBS	Col1a1+/-365+ PBS	Col1a1+/-365 + SF	Col1a1+/-365 +rBMP-2	Col1a1+/-365 + rBMP-2/SF
BV/TV(%)	1	18.26615	7.05781	6.70063	10.503515	17.370145
	2	17.84115	7.21792	5.143055	7.86192	14.76305
	3	19.143275	5.52439	9.808605	7.853785	13.730765
	4	21.378525	6.05422	8.766675	9.27201	13.70049
	5	22.31037	5.198835	8.40941	9.25293	18.232445
	6	19.85735	6.438255	6.263475	10.103185	14.652445
Tb.N (mm-1)	1	2.616761326	1.283175431	1.363373896	1.920944173	2.659533841
	2	2.754244408	1.323656561	1.026540345	1.359554921	2.320408905
	3	2.791670358	1.099100861	1.71013678	1.299978919	2.072939358
	4	3.194954065	1.333585895	1.652852163	1.608552059	2.195910337
	5	3.353823405	1.067021475	1.471832772	1.626119341	3.006296725
	6	2.567114658	1.309908253	1.137290606	1.636048675	2.209658645
Tb.Sp(mm)	1	0.211833111	0.262444833	0.230167844	0.21758423	0.196673479
	2	0.202260777	0.248339312	0.278168655	0.275355465	0.208598899
	3	0.196750561	0.263541037	0.23076987	0.242929941	0.227802582
	4	0.175593932	0.245920633	0.236929377	0.242193487	0.214879741
	5	0.187834817	0.273965989	0.259953948	0.228483785	0.194032685
	6	0.205846655	0.251659412	0.286848636	0.24068441	0.245912581
Tb.Th(mm)	1	0.067332572	0.054413135	0.050074208	0.053990738	0.065211878
	2	0.064462724	0.052853849	0.049695802	0.057924091	0.063721982
	3	0.067714317	0.049622909	0.058158872	0.061074315	0.066644658
	4	0.066611927	0.045188375	0.052408474	0.057947854	0.061887818
	5	0.065975107	0.047923435	0.05633767	0.056487808	0.06111896
	6	0.076019164	0.049101892	0.054652074	0.060950983	0.066834107
Ct.Th(mm)	1	0.200401	0.169028	0.140019	0.171309	0.201735
	2	0.19127	0.15736	0.144297	0.181465	0.175525
	3	0.192506	0.152247	0.167359	0.160785	0.202147
	4	0.193004	0.14401	0.167989	0.160853	0.18932
	5	0.215571	0.131892	0.153249	0.159805	0.196503
	6	0.208665	0.146587	0.153183	0.180208	0.189223
CSA(mm2)	1	0.857205	0.726913	0.631868	0.785807	0.947071
	2	0.930283	0.691023	0.591331	0.952485	0.793948
	3	0.914384	0.707792	0.7384	0.687965	0.924756
	4	0.886691	0.652983	0.824961	0.932487	0.929684
	5	1.01194	0.535146	0.687198	0.767967	0.923256
	6	0.993104	0.690985	0.693054	0.873472	0.844122
	Group	WT + PBS	Col1a2oim/+ + PBS	Col1a2oim/+ + SF	Col1a2oim/+ + rBMP-2	Col1a2oim/+ + rBMP-2/SF
BV/TV(%)	1	18.26615	6.81044	10.276425	10.46081	15.963595
	2	17.84115	7.349405	9.2914	11.831575	18.063895
	3	19.143275	6.71127	5.73642	9.691745	18.92799
	4	21.378525	4.97734	6.381885	11.76676	15.21614
	5	22.31037	4.91869	6.90906	11.811085	14.770705
	6	19.85735	7.18277	7.354585	7.79365	14.29953
Tb.N (mm-1)	1	2.616761326	1.267135739	1.955314943	1.74909032	2.263888083
	2	2.754244408	1.448918925	1.419130924	2.112656693	2.634328609
	3	2.791670358	1.185409684	0.998279934	1.590220981	2.826041129
	4	3.194954065	0.847048544	1.008209268	1.980520175	2.440324704
	5	3.353823405	1.108266399	1.118959528	2.240210441	2.259305313
	6	2.567114658	1.276301277	1.089935322	1.212906301	2.205075875
Tb.Sp(mm)	1	0.211833111	0.259275134	0.226492479	0.280193773	0.231660162
	2	0.202260777	0.30187299	0.266336126	0.243537467	0.220031222
	3	0.196750561	0.317768978	0.295583932	0.271114045	0.201832128
	4	0.175593932	0.317122404	0.300418935	0.235576167	0.210116322
	5	0.187834817	0.271203729	0.307899084	0.205655308	0.223213981
	6	0.205846655	0.298967563	0.318406944	0.296285724	0.216983938
Tb.Th(mm)	1	0.067332572	0.052924286	0.052514654	0.060040202	0.070918777
	2	0.064462724	0.050939919	0.06462422	0.055877206	0.067657299
	3	0.067714317	0.055253347	0.05479632	0.060262218	0.067013082
	4	0.066611927	0.059696425	0.063244334	0.059115215	0.062333619
	5	0.065975107	0.044939355	0.057996918	0.05237427	0.065302151
	6	0.076019164	0.056347817	0.066678797	0.062750975	0.064508123
Ct.Th(mm)	1	0.200401	0.170961	0.158292	0.163244	0.166371
	2	0.19127	0.178405	0.163322	0.188395	0.231698
	3	0.192506	0.162119	0.161963	0.175386	0.205968
	4	0.193004	0.136377	0.173493	0.172996	0.19107
	5	0.215571	0.130112	0.176055	0.207053	0.202758
	6	0.208665	0.156273	0.167943	0.19356	0.21779
CSA(mm2)	1	0.857205	0.750535	0.587533	0.692459	0.800306
	2	0.930283	0.845654	0.692425	0.821791	1.053645
	3	0.914384	0.685963	0.858169	0.755581	0.918602
	4	0.886691	0.554981	0.893896	0.760551	0.774879
	5	1.01194	0.603746	0.767653	0.923187	0.921569
	6	0.993104	0.668307	0.79085	1.002097	0.933273
