# Supplementary material for: The recombinant BMP-2 loaded silk fibroin microspheres improved the bone phenotype of mild osteogenesis imperfecta mice
Source: PeerJ. 2023 Oct 30;11:e16191. doi: 10.7717/peerj.16191 (PMC10621593; doi:10.7717/peerj.16191)
Supplement: Supplemental Information 6 [file peerj-11-16191-s006.xlsx]

## Sheet: Sheet2
Object	MorphoSource ARK
WT1	ark:/87602/m4/516549	https://doi.org/10.17602/M2/M516549
WT2	ark:/87602/m4/516562	https://doi.org/10.17602/M2/M516562
WT3	ark:/87602/m4/516567	https://doi.org/10.17602/M2/M516567
WT4	ark:/87602/m4/516572	https://doi.org/10.17602/M2/M516572
WT5	ark:/87602/m4/516577	https://doi.org/10.17602/M2/M516577
WT6	ark:/87602/m4/516582	https://doi.org/10.17602/M2/M516582
Col1a1-PBS-1	ark:/87602/m4/516587	https://doi.org/10.17602/M2/M516587
Col1a1-PBS-2	ark:/87602/m4/516592	https://doi.org/10.17602/M2/M516592
Col1a1-PBS-3	ark:/87602/m4/516597	https://doi.org/10.17602/M2/M516597
Col1a1-PBS-4	ark:/87602/m4/516602	https://doi.org/10.17602/M2/M516602
Col1a1-PBS-5	ark:/87602/m4/516607	https://doi.org/10.17602/M2/M516607
Col1a1-PBS-6	ark:/87602/m4/516612	https://doi.org/10.17602/M2/M516612
Col1a1-SF-1	ark:/87602/m4/516647	https://doi.org/10.17602/M2/M516647
Col1a1-SF-2	ark:/87602/m4/516652	https://doi.org/10.17602/M2/M516652
Col1a1-SF-3	ark:/87602/m4/516657	https://doi.org/10.17602/M2/M516657
Col1a1-SF-4	ark:/87602/m4/516662	https://doi.org/10.17602/M2/M516662
Col1a1-SF-5	ark:/87602/m4/516667	https://doi.org/10.17602/M2/M516667
Col1a1-SF-6	ark:/87602/m4/516672	https://doi.org/10.17602/M2/M516672
Col1a1-rBMP-2-1	ark:/87602/m4/516617	https://doi.org/10.17602/M2/M516617
Col1a1-rBMP-2-2	ark:/87602/m4/516622	https://doi.org/10.17602/M2/M516622
Col1a1-rBMP-2-3	ark:/87602/m4/516627	https://doi.org/10.17602/M2/M516627
Col1a1-rBMP-2-4	ark:/87602/m4/516632	https://doi.org/10.17602/M2/M516632
Col1a1-rBMP-2-5	ark:/87602/m4/516637	https://doi.org/10.17602/M2/M516637
Col1a1-rBMP-2-6	ark:/87602/m4/516642	https://doi.org/10.17602/M2/M516642
Col1a1-rBMP-2-SF-1	ark:/87602/m4/516682	https://doi.org/10.17602/M2/M516682
Col1a1-rBMP-2-SF-2	ark:/87602/m4/516687	https://doi.org/10.17602/M2/M516687
Col1a1-rBMP-2-SF-3	ark:/87602/m4/516692	https://doi.org/10.17602/M2/M516692
Col1a1-rBMP-2-SF-4	ark:/87602/m4/516697	https://doi.org/10.17602/M2/M516697
Col1a1-rBMP-2-SF-5	ark:/87602/m4/516706	https://doi.org/10.17602/M2/M516706
Col1a1-rBMP-2-SF-6	ark:/87602/m4/516711	https://doi.org/10.17602/M2/M516711
Col1a2-PBS-1	ark:/87602/m4/516720	https://doi.org/10.17602/M2/M516720
Col1a2-PBS-2	ark:/87602/m4/516725	https://doi.org/10.17602/M2/M516725
Col1a2-PBS-3	ark:/87602/m4/516730	https://doi.org/10.17602/M2/M516730
Col1a2-PBS-4	ark:/87602/m4/516735	https://doi.org/10.17602/M2/M516735
Col1a2-PBS-5	ark:/87602/m4/516740	https://doi.org/10.17602/M2/M516740
Col1a2-PBS-6	ark:/87602/m4/516745	https://doi.org/10.17602/M2/M516745
Col1a2-SF-1	ark:/87602/m4/516781	https://doi.org/10.17602/M2/M516781
Col1a2-SF-2	ark:/87602/m4/516787	https://doi.org/10.17602/M2/M516787
Col1a2-SF-3	ark:/87602/m4/516789	https://doi.org/10.17602/M2/M516789
Col1a2-SF-4	ark:/87602/m4/516804	https://doi.org/10.17602/M2/M516804
Col1a2-SF-5	ark:/87602/m4/516795	https://doi.org/10.17602/M2/M516795
Col1a2-SF-6	ark:/87602/m4/516803	https://doi.org/10.17602/M2/M516803
Col1a2-rBMP-2-1	ark:/87602/m4/516750	https://doi.org/10.17602/M2/M516750
Col1a2-rBMP-2-2	ark:/87602/m4/516755	https://doi.org/10.17602/M2/M516755
Col1a2-rBMP-2-3	ark:/87602/m4/516760	https://doi.org/10.17602/M2/M516760
Col1a2-rBMP-2-4	ark:/87602/m4/516773	https://doi.org/10.17602/M2/M516773
Col1a2-rBMP-2-5	ark:/87602/m4/516765	https://doi.org/10.17602/M2/M516765
Col1a2-rBMP-2-6	ark:/87602/m4/516774	https://doi.org/10.17602/M2/M516774
Col1a2-rBMP-2-SF-1	ark:/87602/m4/516815	https://doi.org/10.17602/M2/M516815
Col1a2-rBMP-2-SF-2	ark:/87602/m4/516817	https://doi.org/10.17602/M2/M516817
Col1a2-rBMP-2-SF-3	ark:/87602/m4/516818	https://doi.org/10.17602/M2/M516818
Col1a2-rBMP-2-SF-4	ark:/87602/m4/516828	https://doi.org/10.17602/M2/M516828
Col1a2-rBMP-2-SF-5	ark:/87602/m4/516833	https://doi.org/10.17602/M2/M516833
Col1a2-rBMP-2-SF-6	ark:/87602/m4/516834	https://doi.org/10.17602/M2/M516834
